# Supplementary material for: Encapsulation of Nanoparticles with Statistical Copolymers with Different Surface Charges and Analysis of Their Interactions with Proteins and Cells
Source: Int J Mol Sci. 2024 May 19;25(10):5539. doi: 10.3390/ijms25105539 (PMC11122285; doi:10.3390/ijms25105539)
Supplement: Supplementary file 1 [file ijms-25-05539-s001.zip]

Archive with 1 entries (1 files):
- ijms-2982896-supplementary.pdf
